# Supplementary material for: Nucleation as a rate-determining step in catalytic gas generation reactions from liquid phase systems
Source: Sci Adv. 2022 Nov 16;8(46):eade3262. doi: 10.1126/sciadv.ade3262 (PMC9668311; doi:10.1126/sciadv.ade3262)
Supplement: Supplementary file 2 — Movies S1 to S5 [file sciadv.ade3262_movies_s1_to_s5.zip]

Archive with 5 entries (5 files):
- sciadv.ade3262_movie_s1.mp4
- sciadv.ade3262_movie_s2.mp4
- sciadv.ade3262_movie_s3.mp4
- sciadv.ade3262_movie_s4.mp4
- sciadv.ade3262_movie_s5.mp4
